# Supplementary material for: Genetic prediction of causal association between serum bilirubin and hematologic malignancies: a two-sample Mendelian randomized and bioinformatics study
Source: Front Oncol. 2024 Apr 8;14:1364834. doi: 10.3389/fonc.2024.1364834 (PMC11033852; doi:10.3389/fonc.2024.1364834)
Supplement: Supplementary file 1 [file Table_1.xlsx]

## Sheet: Sheet1
Supplemental table 1. A description of the GWAS that were included in the Mendelian randomization analysis
	Traits	Dataset	Consortium	Number of cases	Number of controls	Number of SNPs	Population	Sexes	Year
Exposures	Total bilirubin	ukb-d-30840_irnt	Neale lab	NA	NA	13585986	European	Males and Females	2018
	Direct bilirubin	ukb-d-30660_irnt	Neale lab	NA	NA	13584679	European	Males and Females	2018
Outcomes	Acute myeloid leukaemia	finn-b-C3_AML	FinGen Biobank	90	218702	16380466	European	Males and Females	2021
	Chronic lymphocytic leukaemia	finn-b-C3_CLL	FinGen Biobank	265	218527	16380466	European	Males and Females	2021
	Chronic myeloid leukaemia	finn-b-CML	FinGen Biobank	111	217902	16380466	European	Males and Females	2021
	Diffuse large B-cell lymphoma	finn-b-C3_DLBCL	FinGen Biobank	209	218583	16380466	European	Males and Females	2021
	Follicular lymphoma	finn-b-CD2_FOLLICULAR_LYMPHOMA	FinGen Biobank	522	218270	16380446	European	Males and Females	2021
	Hodgkin lymphoma	finn-b-CD2_HODGKIN_LYMPHOMA	FinGen Biobank	369	218423	16380446	European	Males and Females	2021
	Mature T/NK-cell lymphomas	finn-b-CD2_TNK_LYMPHOMA	FinGen Biobank	150	218642	16380466	European	Males and Females	2021
	Multiple myeloma	ieu-b-4957	UK Biobank	601	372016	8615746	European	Males and Females	2021
